# Supplementary material for: Phenotypic and Genotypic Analysis of Antimicrobial Resistance among Listeria monocytogenes Isolated from Australian Food Production Chains
Source: Genes (Basel). 2018 Feb 9;9(2):80. doi: 10.3390/genes9020080 (PMC5852576; doi:10.3390/genes9020080)
Supplement: Supplementary file 1 [file genes-09-00080-s001.zip]

Archive with 3 entries (3 files):
- Figure S1.docx
- Table S1 - Revised.docx
- Table S2.docx
